# Supplementary material for: Obesity Incidence According to Branched-Chain Amino Acid Intake and Plant-Based Diet Index Among Brazilian Adults: A Six-Year Follow-Up of the CUME Study
Source: Nutrients. 2025 Jan 9;17(2):227. doi: 10.3390/nu17020227 (PMC11767458; doi:10.3390/nu17020227)
Supplement: Supplementary file 1 [file nutrients-17-00227-s001.zip]

Archive with 1 entries (1 files):
- nutrients-3388132-supplementary.pdf
